# Supplementary material for: New insights into the metastatic behavior after breast cancer surgery, according to well-established clinicopathological variables and molecular subtypes
Source: PLoS One. 2017 Sep 18;12(9):e0184680. doi: 10.1371/journal.pone.0184680 (PMC5602519; doi:10.1371/journal.pone.0184680)
Supplement: S1 Table — (XLS) [file pone.0184680.s001.xls]

## Sheet: Foglio1
n.	C/C	age (at enrollement)	age of onset	invasive histotype	simple histotype	histotype REC	lymph-vascular infiltration	ER	PR	SCORE HER2	SCORE HER2 Rec	ki-67	G	Biomolecular Subtype	MULTIFOCAL	MULTICENTRIC	BILATERAL	pT	T	pN	N POS	year fraction	differ. Month	type of surgery	description	side	BCT	SNB	type II surgery	onset of metastasis	Delta mts (days)	Fraction years MET	Fraction MTS (months)	Fraction MTS (days)	Delta mts (months) rev	Delta mts (days) rev	site of Metastases (MET)	Bone MET	Lung MET	Liver MET	CNS MET	Lymph MET	Peritoneus MET	Skin MET	adrenal gland MET	MULTIPLE MET		cht Y/N	cht antra
6	1	48.5838	46.4111	ductal	ductal	4	0	90	90	score 0	0	5	1	LUM A	1	0	0	T1c	1	N0	0	2.16389	25.9667	Quadrantectomy	Quadrantectomy and ALND	R	1	0		2013	125	0.338889	4.06667	122	4.16667	125	Bone,Liver;	1	0	1	0	0	0	0	0	1		Y	Y
10	1	72.5893	69.6333	ductal	ductal	4	0	0	0	score 3	3	80	3	HER2	0	0	0	T2	2	N3a	1	2.95278	35.4333	Mastectomy	Mastectomy and ALND	R	0	0	asportazione recidiva margine inf di resezione chirurgica	2013	462	1.28333	15.4	462	15.4	462	Bone,Lung,Liver	1	1	0	0	0	0	0	1	1		Y	N
22	1	44.5291	39.6833	ductal	ductal	4	0	85	85	score 0	0	21	2	LUM B-	1	1	1	Tis	0	N0	0	4.08333	49	Mastectomy	Mastectomy and SLNB	R/SN	0	1		2012	963	1.91389	22.9667	689	32.1	963	Liver, Bone	1	0	1	0	0	0	0	0	1		Y	Y
28	1	72.8357	67.6889	ductal	ductal	4	0	95	30	score 1	1	10	1	LUM A	0	0	0	T1	1	N0	0	5.14444	61.7333	Quadrantectomy	Quadrantectomy and LSNB	SN	1	1		2011	482	1.33889	16.0667	482	16.0667	482	Bone	1	0	0	0	0	0	0	0	0		N	N
30	1	50.9206	45.6889	ductal	ductal	4	0	90	80	score 0	0	50	3	LUM B-	0	0	0	T2	2	N1	1	5.23333	62.8	Quadrantectomy	Quadrantectomy and ALND	SN	1	0		2010	115	0.319444	3.83333	115	3.83333	115	Lung, Lymph nodes;	0	1	0	0	1	0	0	0	1		Y	Y
34	1	74.7481	69.2056	ductal	ductal	4	1	90	10	score 1	1	10	2	LUM A	0	0	0	T2	2	N3	1	5.54444	66.5333	Mastectomy	Mastectomy and ALND	R	0	0		2009	24	0.0666667	0.8	24	0.8	24	Bone	1	0	0	0	0	0	0	0	0		Y	N
42	1	69.5565	63.5333	ductal	ductal	4	1	50	20	score 1	1	40	3	LUM B-	0	0	0	T1c	1	N0	0	6.02222	72.2667	Quadrantectomy	Quadrantectomy and ALND	SN	1	0	nodulectomia polm dx	2011	831	2.30833	27.7	831	27.7	831	Lung, Lymph nodes	0	1	0	0	1	0	0	0	1		Y	N
45	1	65.4634	58.8944	lobular	lobular	5	0	80	40	score 0	0	20	2	LUM A	0	0	0	T2	2	N1	1	6.56667	78.8	Mastectomy	Mastectomy and ALND	SN	0	0		2010	839	2.33056	27.9667	839	27.9667	839	Bone	1	0	0	0	0	0	0	0	0		Y	Y
46	1	52.8111	45.6083	ductal	ductal	4	1	0	0	score 3	3	26	2	HER2	0	1	0	T2	2	N3a	1	6.64722	79.7667	Mastectomy	Mastectomy and ALND	SN	0	0		2009	440	0.669444	8.03333	241	14.6667	440	Lung, Lymph nodes	0	1	0	0	1	0	0	0	1		Y	Y
49	1	80.7235	73.4917	ductal	ductal	4	0	80	30	score 2	2	10	2	LUM A	0	0	0	T2	2	N1a	1	7.22778	86.7333	Mastectomy	Mastectomy and ALND	SN	0	0		2011	1267	3.51667	42.2	1266	42.2333	1267	Bone	1	0	0	0	0	0	0	0	0		N	N
50	1	54.2964	47.0389	ductal	ductal	4	1	0	0	score 2	2	60	2	BASAL	1	0	0	T3	3	N2	1	7.26111	87.1333	Mastectomy	Mastectomy and ALND	SN	0	0		2007	41	0.113889	1.36667	41	1.36667	41	Liver	0	0	1	0	0	0	0	0	0		Y	Y
54	1	71.6085	63.4833	ductal	ductal	4	0	70	5	score 2	2	40	3	LUM B-	0	0	0	T1c	1	N2	1	8.12222	97.4667	Quadrantectomy	Quadrantectomy and ALND	SN	1	0	asportazione noduli polmonari	2010	1393	3.86944	46.4333	1393	46.4333	1393	Lung	0	1	0	0	0	0	0	0	0		N	N
57	1	63.436	54.475	ductal	ductal	4	0	0	0	score 3	3	30	3	HER2	0	0	0	T2	2	N1	1	8.95833	107.5	Mastectomy	Mastectomy and ALND	SN	0	0		2008	908	2.52222	30.2667	908	30.2667	908	Lung, Brain	0	1	0	1	0	0	0	0	1		N	N
64	1	74.9863	65.5	ductal	ductal	4	0	90	20	score 0	0	40	2	LUM B-	0	0	0	T2	2	N2	1	9.48889	113.867	Quadrantectomy	Quadrantectomy and ALND	R	1	0		2007	733	2.03611	24.4333	733	24.4333	733	Lung, Bone	1	1	0	0	0	0	0	0	1		Y	Y
68	1	55.9288	46.25	ductal	ductal	4	0	90	80	score 0	0	30	2	LUM B-	0	0	0	T1c	1	N2a	1	9.68056	116.167	Quadrantectomy	Quadrantectomy and ALND	R	1	0	resezione epatica(lobo sx+linf tripode celiaco)	2007	883	2.45278	29.4333	883	29.4333	883	Liver	0	0	1	0	0	0	0	0	0		Y	Y
72	1	75.8001	65.3333	ductal	ductal	4	0	60	20	score 0	0	5	2	LUM A	0	0	0	T2	2	N0	0	10.4639	125.567	Quadrantectomy	Quadrantectomy E SLNB	SN	1	1		2006	691	1.91944	23.0333	691	23.0333	691	Bone, Lymph nodes	1	0	0	0	1	0	0	0	1		Y	Y
78	1	82.7399	71.625	ductal	ductal	4	1	80	80	score 0	0	30	3	LUM B-	0	0	0	T1c	1	N3	1	11.2944	135.533	Mastectomy	Mastectomy and ALND	SN	0	0		2012	2975	8.44167	101.3	3039	99.1667	2975	Liver, Bone	1	0	1	0	0	0	0	0	1		Y	Y
79	1	74.165	62.4778	ductal	ductal	4	0	90	10	score 1	1	80	3	LUM B+	0	0	0	T2	2	N2	1	11.3889	136.667	Quadrantectomy	Quadrantectomy and ALND	R	1	0	mast rad dx	2006	1158	2.91389	34.9667	1049	38.6	1158	Lung, Bone	1	1	0	0	0	0	0	0	1		N	N
81	1	51.718	40.1944	ductal	ductal	4	0	25	50	score 0	0	30	2	LUM B-	0	1	0	T2	2	N2	1	11.5222	138.267	Mastectomy	Mastectomy and ALND	SN	0	0		2005	707	1.96389	23.5667	707	23.5667	707	Liver, Bone, Peritoneus	1	0	1	0	0	1	0	0	1		Y	Y
85	1	66.8084	53.9306	ductal	ductal	4	0	75	25	score 3	3	75	2	LUM B+	0	0	0	T1c	1	N1	1	12.8778	154.533	Quadrantectomy	Quadrantectomy and ALND	SN	1	0		2008	2166	6.01667	72.2	2166	72.2	2166	Liver, Bone	1	0	1	0	0	0	0	0	1		Y	Y
86	1	72.488	59.125	ductal	ductal	4	0	0	0	score 2	2	20	3	BASAL	1	0	0	T1c	1	N0	0	13.3611	160.333	Quadrantectomy	Quadrantectomy and ALND	SN	1	0		2008	2583	7.175	86.1	2583	86.1	2583	Lung	0	1	0	0	1	0	0	0	1		Y	N
87	1	65.885	52.4	ductal	ductal	4	0	80	80	score 0	0	10	1	LUM A	0	0	0	T1c	1	N0	0	13.4889	161.867	Quadrantectomy	Quadrantectomy and ALND	SN	1	0		2009	3026	8.40556	100.867	3026	100.867	3026	Bone	1	0	0	0	0	0	0	0	0		N	Y
88	1	48.8987	35.1417	ductal	ductal	4	0	90	70	score 1	1	30	3	LUM B-	1	0	0	T4b	4	N1a	1	13.7611	165.133	Mastectomy	Mastectomy and ALND	SN	0	0	ALND DX	2011	3673	10.2028	122.433	3673	122.433	3673	Bone	1	0	0	1	1	0	0	0	1		Y	N
92	1	75.1567	73.1667	ductal	ductal	4	0	5	0	score 1	1	15	1	LUM A	0	0	0	T1b	1	N0	0	1.98333	23.8	Quadrantectomy	Quadrantectomy and ALND	R	1	0		2013	219	0.6	7.2	216	7.3	219	Lung	0	1	0	0	0	0	0	0	0		Y	Y
94	1	69.4606	59.0194	ductal	ductal	4	0	30	30	score 3	3	30	3	LUM B+	0	0	0	T2	2	N1	1	9.91667	119	Mastectomy	Mastectomy and ALND	SN	0	0	ALND DX	2008	1534	3.73889	44.8667	1346	51.1333	1534	Lymph nodes	0	0	0	0	1	0	0	0	0		Y	Y
96	1	82.4935	76.1611	ductal	ductal	4	0	0	0	score 3	3	60	3	HER2	0	0	0	T1c	1	N1	1	6.29444	75.5333	Quadrantectomy	Quadrantectomy and ALND	R	1	0		2012	1257	3.45278	41.4333	1243	41.9	1257	Liver, Lymph nodes;	0	0	1	0	1	0	0	0	1		Y	Y
98	1	65.7235	56.5111	ductal	ductal	4	1	75	0	score 2	2	20	2	LUM B-	1	1	0	T2	2	N3	1	9.21111	110.533	Mastectomy	Mastectomy and ALND	R	0	0		2014	3049	8.46944	101.633	3049	101.633	3049	Bone Liver	1	0	1	0	0	0	0	0	1		Y	Y
101	1	66.8248	55.7361	ductal	ductal	4	0	50	0	score 0	0	1	2	LUM A	0	0	0	T2	2	N2	1	11.0889	133.067	Mastectomy	Mastectomy and ALND	R	0	0		2012	3265	9.06944	108.833	3265	108.833	3265	Bone	1	0	0	0	0	0	0	0	0		N	N
102	1	53.0061	40.1389	ductal	ductal	4	0	0	0	score 0	0	60	3	BASAL	0	0	0	T2	2	N0	0	12.8667	154.4	Quadrantectomy	Quadrantectomy and ALND	SN	1	0		2010	3079	8.55278	102.633	3079	102.633	3079	Lung, Bone	1	1	0	0	0	0	0	0	1		Y	N
108	0	84.4196	78.975	ductal	ductal	4	0	90	20	score 1	1	50	2	LUM B-	1	0	0	T3	3	N1	1	5.44444	65.3333	Mastectomy	Mastectomy and ALND	R	0	0																				N	N
110	0	76.8932	72.5972	ductal	ductal	4	0	0	0	score 3	3	20	2	HER2	0	0	0	T1	1	N1	1	6.29167	75.5	Quadrantectomy	Quadrantectomy and ALND	R	1	0																				Y	Y
111	0	49.9863	43.2917	ductal	ductal	4	1	90	80	score 1	1	40	2	LUM B-	1	0	0	T1c	1	N1	1	6.69167	80.3	Quadrantectomy	Quadrantectomy and ALND	R	1	0																				Y	N
123	0	49.425	39.4528	ductal	ductal	4	0	5	5	score 2	2	10	2	LUM A	0	0	0	T2	2	N2	1	9.96944	119.633	Quadrantectomy	Quadrantectomy and ALND	SN	1	0																				N	N
125	0	53.7974	51.2667	ductal	ductal	4	0	90	5	score 3	3	20	3	LUM B-	1	0	0	T1a	1	N2	1	1.74167	20.9	Mastectomy	Mastectomy and ALND	R	0	0																				Y	Y
126	0	74.5483	72.7889	ductal	ductal	4	0	95	90	score 1	1	10	1	LUM A	0	0	0	T1c	1	N0	0	1.76111	21.1333	Quadrantectomy	Quadrantectomy E SLND	SN	1	1																				N	N
127	0	54.2444	52.4639	ductal	ductal	4	0	90	10	score 1	1	10	1	LUM A	0	0	0	T1	1	N0	0	1.77222	21.2667	Quadrantectomy	Quadrantectomy E SLND	R	1	1																				N	N
128	0	56.8193	54.8639	ductal	ductal	4	0	100	1	score 3	3	40	3	LUM B+	1	0	0	T1c	1	N0	0	1.95278	23.4333	Quadrantectomy	Quadrantectomy and ALND	SN	1	0																				N	N
129	0	67.9808	65.85	ductal	ductal	4	0	90	70	score 2	2	10	2	LUM A	0	0	0	T1c	1	N0	0	2.12778	25.5333	Quadrantectomy	Quadrantectomy E SLNB	R	1	1																				N	N
135	0	55.3374	42.8361	ductal	ductal	4	0	80	80	score 2	2	10	2	LUM A	0	0	0	T1c	1	N0	0	12.5	150	Quadrantectomy	Quadrantectomy and ALND	R	1	0	MASTECTOMIA TRAM E ALND																			Y	N
136	0	55.2799	45.8194	medullary	ductal	4	0	90	90	score 1	1	30	3	LUM B-	0	0	0	T1c	1	N0	0	9.46111	113.533	Quadrantectomy	Quadrantectomy	R	1	0	MASTECTOMIA E LSNB																			Y	N
137	0	53.6714	50.8056	ductal	ductal	4	0	90	60	score 1	1	15	2	LUM A	0	0	0	T2	2	N1	1	2.86389	34.3667	Mastectomy	Mastectomy and ALND	L	0	0																				N	N
138	0	71.7317	68.8611	ductal	ductal	4	0	95	5	score 1	1	20	2	LUM B-	0	0	0	T1b	1	N0	0	2.87222	34.4667	Quadrantectomy	Quadrantectomy E SLNB	R	1	1																				N	N
139	0	52.6441	49.7389	ductal	ductal	4	0	90	90	score 3	3	30	3	LUM B+	0	0	0	T1	1	N0	0	2.90278	34.8333	Quadrantectomy	Quadrantectomy E SLNB	L	1	1																				Y	N
149	0	74.5428	71.1528	ductal	ductal	4	0	90	30	score 1	1	67	3	LUM B-	0	0	0	T2	2	N3	1	3.30278	39.6333	Mastectomy	Mastectomy and ALND	SN	0	0																				Y	N
151	0	44.7344	41.2639	ductal	ductal	4	0	90	90	score 0	0	35	3	LUM B-	0	0	0	T2	2	N1b	1	3.46944	41.6333	Quadrantectomy	Quadrantectomy and ALND	R	1	0																				N	N
155	0	61.9316	48.4972	ductal is	ductal is	1	0	80	80	score 1	1	5	3	LUM B+	0	0	0	T1c	1	N1	1	13.4361	161.233	Quadrantectomy	Quadrantectomy and ALND	R	1	0	MASTECTOMIA E SLNB																			N	N
157	0	40.3922	36.4556	ductal	ductal	4	1	70	90	score 0	0	5	3	LUM A	1	0	0	T1c	1	N0	0	3.825	45.9	Quadrantectomy	Quadrantectomy and ALND	SN	1	0																				N	N
158	0	78.28	74.2583	ductal	ductal	4	0	0	0	score 3	3	30	2	HER2	0	0	0	T2	2	N0	0	3.92778	47.1333	Mastectomy	Mastectomy and ALND	SN	0	0																				N	N
160	0	57.1239	53.1806	ductal	ductal	4	0	90	50	score 3	3	10	3	LUM A	0	0	0	T1c	1	N0	0	3.94444	47.3333	Quadrantectomy	Quadrantectomy and ALND	R	1	0																				Y	N
161	0	76.2443	72.2694	ductal	ductal	4	0	90	90	score 0	0	5	1	LUM A	0	0	0	T2	2	N0	0	3.96667	47.6	Quadrantectomy	Quadrantectomy and ALND	R	1	0																				N	N
162	0	43.4908	39.6306	ductal	ductal	4	0	25	25	score 3	3	70	3	LUM B+	1	1	0	T2	2	N0	0	3.97222	47.6667	Mastectomy	Mastectomy and ALND	SN	0	0																				Y	Y
165	0	65.7892	61.7361	ductal	ductal	4	0	95	70	score 2	2	15	1	LUM A	0	0	0	T1c	1	N0	0	4.03056	48.3667	Quadrantectomy	Quadrantectomy E SLNB	SN	1	1																				N	N
170	0	92.2772	88.0667	ductal	ductal	4	0	95	0	score 3	3	10	2	LUM B+	0	0	0	T2	2	N0	0	4.2	50.4	Quadrantectomy	Quadrantectomy and ALND	R	1	0																				N	N
171	0	64.6605	60.3667	ductal	ductal	4	0	0	0	score 3	3	70	3	HER2	0	0	0	T1c	1	N0	0	4.29167	51.5	Quadrantectomy	Quadrantectomy and ALND	R	1	0																				N	N
177	0	82.1047	77.5917	ductal	ductal	4	0	90	0	score 2	2	15	2	LUM A	0	0	0	T1c	1	N1	1	4.45	53.4	Mastectomy, ALND ; Quadrantectomy BCT ALND	Mastectomy and ALND ; Quadrantectomy E SLNB	R/SN	0	0																				N	N
194	0	67.9671	62.5083	ductal	ductal	4	0	90	90	score 0	0	10	2	LUM A	0	0	0	T1b	1	N0	0	5.46111	65.5333	Quadrantectomy	Quadrantectomy E SLNB	R	1	1																				N	N
198	0	82.7317	77.1889	ductal	ductal	4	0	0	90	score 3	3	70	2	LUM B+	0	0	0	T1c	1	N1	1	5.54444	66.5333	Mastectomy	Mastectomy and ALND	R	0	0																				Y	N
199	0	70.5674	64.925	ductal	ductal	4	0	95	20	score 2	2	40	3	LUM B-	0	0	0	T1b	1	N0	0	5.25	63	Quadrantectomy	Quadrantectomy E SLNB	R	1	1																				N	N
200	0	66.7618	61.2028	ductal	ductal	4	0	0	0	score 2	2	70	3	BASAL	0	0	0	T1b	1	N0	0	5.55833	66.7	Mastectomy	Mastectomy and ALND	R	0	0																				N	N
201	0	82.0719	76.4917	ductal	ductal	4	0	95	90	score 0	0	20	3	LUM B-	1	0	0	T1b	1	N1	1	5.58333	67	Quadrantectomy	Quadrantectomy ALND	R	1	0																				Y	N
202	0	60.8001	55.1861	ductal	ductal	4	0	95	30	score 1	1	10	2	LUM A	0	0	0	T1b	1	N0	0	5.61111	67.3333	Quadrantectomy	Quadrantectomy SLNB	SN	1	1																				N	N
205	0	49.7289	43.3444	ductal	ductal	4	0	90	15	score 0	0	5	2	LUM A	1	0	0	T1	1	N1	1	5.65556	67.8667	Mastectomy	Mastectomy and ALND	SN	0	0																				N	N
206	0	45.6578	39.9806	ductal	ductal	4	0	80	80	score 1	1	70	3	LUM B-	0	0	0	T2	2	N2	1	5.675	68.1	Mastectomy	Mastectomy and ALND	SN	0	0																				N	N
212	0	61.2252	54.7611	ductal	ductal	4	0	95	5	score 1	1	5	2	LUM A	0	0	0	T1c	1	N1	1	5.875	70.5	Quadrantectomy	Quadrantectomy and ALND	SN	1	0																				N	N
213	0	73.2745	67.3111	ductal	ductal	4	0	95	5	score 1	1	5	1	LUM A	0	0	0	T1b	1	N0	0	5.96111	71.5333	Quadrantectomy	Quadrantectomy E SLNB	SN	1	1																				N	N
218	0	56.8275	50.6111	ductal	ductal	4	0	90	90	score 1	1	10	2	LUM A	0	0	0	T2	2	N1a	1	6.19444	74.3333	Mastectomy	Mastectomy and ALND	R	0	0																				Y	Y
219	0	91.0007	84.7694	ductal	ductal	4	1	90	70	score 0	0	10	2	LUM A	0	0	0	T2	2	N3a	1	6.20556	74.4667	Mastectomy	Mastectomy and ALND	SN	0	0																				N	N
220	0	60.5948	54.2972	ductal	ductal	4	0	90	50	score 1	1	5	1	LUM A	0	0	0	T1	1	N0	0	6.27222	75.2667	Quadrantectomy	Quadrantectomy and ALND	R	1	0																				N	N
226	0	89.7563	83.0722	ductal	ductal	4	0	0	0	score 3	3	50	3	HER2	0	0	0	T3	3	N3	1	6.65	79.8	Mastectomy	Mastectomy and ALND	R	0	0																				Y	Y
227	0	57.3456	50.6639	ductal	ductal	4	0	90	30	score 1	1	5	1	LUM A	1	0	0	Tis	0	N0	0	6.675	80.1	Mastectomy	Mastectomy and ALND	R	0	0																				N	N
228	0	71.6578	64.9333	ductal	ductal	4	0	0	0	score 0	0	70	3	BASAL	0	0	0	T1c	1	N0	0	6.70278	80.4333	Quadrantectomy	Quadrantectomy and ALND	L	1	0																				Y	Y
229	0	73.2471	66.425	ductal	ductal	4	0	80	5	score 1	1	10	2	LUM A	0	0	0	T2	2	N1a	1	6.80833	81.7	Mastectomy	Mastectomy and ALND	L	0	0																				N	N
231	0	67.091	59.9111	ductal	ductal	4	0	90	90	score 0	0	15	2	LUM A	0	0	0	T1c	1	N1	1	7.18056	86.1667	Quadrantectomy	Quadrantectomy and ALND	R	1	0																				Y	N
234	0	82.5318	72.5889	ductal	ductal	4	0	0	0	score 2	2	30	2	BASAL	0	0	0	T1c	1	N1	1	9.94444	119.333	Mastectomy	Mastectomy and ALND	R	0	0																				Y	Y
241	0	45.3456	37.2222	ductal	ductal	4	0	40	40	score 0	0	40	1	LUM B-	1	1	0	T1b	1	N0	0	7.75556	93.0667	Mastectomy	Mastectomy and ALND	R	0	0																				Y	Y
242	0	64.5811	56.7639	ductal	ductal	4	0	80	40	score 1	1	15	2	LUM A	0	0	0	T1	1	N1a	1	7.81667	93.8	Quadrantectomy	Quadrantectomy and ALND	L	1	0																				N	N
243	0	79.5537	71.6944	ductal	ductal	4	0	80	10	score 1	1	10	2	LUM A	1	0	0	T1c	1	N1	1	7.85833	94.3	Quadrantectomy	Quadrantectomy and ALND	R	1	0																				Y	N
244	0	51.822	39.8583	ductal	ductal	4	0	0	0	score 3	3	15	2	HER2	1	1	1	T1b	1	N3	1	11.7944	141.533	Mastectomy	Mastectomy and ALND	L	0	0	MASTECTOMIA E ALND DX																			Y	Y
247	0	64.1321	55.7222	ductal	ductal	4	1	90	90	score 0	0	30	2	LUM B-	0	0	0	T1c	1	N0	0	8.41111	100.933	Quadrantectomy	Quadrantectomy and ALND	R	1	0																				Y	N
250	0	55.1129	46.6278	ductal	ductal	4	0	99	98	score 0	0	20	1	LUM B-	1	0	0	T1c	1	N1a	1	8.48611	101.833	Quadrantectomy	Quadrantectomy and ALND	SN	1	0																				N	N
253	0	62.6879	53.9944	ductal	ductal	4	0	90	70	score 1	1	15	3	LUM A	0	0	0	T2	2	N2a	1	8.69167	104.3	Quadrantectomy	Quadrantectomy and ALND	R	1	0																				Y	N
254	0	67.9973	58.8806	ductal	ductal	4	0	40	20	score 0	0	10	3	LUM A	0	0	0	T2	2	N0	0	8.7	104.4	Mastectomy	Mastectomy and ALND	R	0	0																				Y	Y
255	0	47.2827	33.6556	ductal	ductal	4	0	0	0	score 0	0	55	3	BASAL	0	0	0	T1b	1	N0	0	13.6278	163.533	Mastectomy	Mastectomy and ALND	R	0	0																				Y	N
280	0	55.4168	45.6278	ductal	ductal	4	0	40	50	score 0	0	5	1	LUM A	1	0	0	T1b	1	N0	0	9.78889	117.467	Quadrantectomy	Quadrantectomy E LSNB	R	1	1																				Y	Y
282	0	59.5154	49.5694	undifferentiated	ductal	4	0	0	0	score 2	2	30	3	BASAL	1	0	0	T2	2	N0	0	9.875	118.5	Mastectomy	Mastectomy and ALND	R	0	0																				Y	Y
283	0	49.896	40.025	lobular	lobular	5	0	90	90	score 0	0	30	2	LUM B-	0	0	0	T2	2	N1	1	9.875	118.5	Quadrantectomy	Quadrantectomy and ALND	R	1	0																				Y	N
292	0	73.8604	63.6444	ductal	ductal	4	0	50	70	score 0	0	20	3	LUM B-	0	0	0	T2	2	N3a	1	10.2194	122.633	Mastectomy	Mastectomy and ALND	SN	0	0																				N	N
[truncated: 3 more columns]
